# Supplementary material for: A fluorescent calix[4]arene with naphthalene units at the upper rim exhibits long fluorescence emission lifetime without fluorescence quenching
Source: RSC Adv. 2021 Mar 22;11(19):11651–4. doi: 10.1039/d1ra01743h (PMC8695987; doi:10.1039/d1ra01743h)
Supplement: RA-011-D1RA01743H-s002 [file RA-011-D1RA01743H-s002.cif]

# Electronic Supplementary Material (ESI) for RSC Advances.
# This journal is © The Royal Society of Chemistry 2021

####################################################################### 
# 
# This file contains crystal structure data downloaded from the 
# Cambridge Structural Database (CSD) hosted by the Cambridge 
# Crystallographic Data Centre (CCDC).
# 
# Full information about CCDC data access policies and citation 
# guidelines are available at http://www.ccdc.cam.ac.uk/access/V1 
# 
# Audit and citation data items may have been added by the CCDC. 
# Please retain this information to preserve the provenance of 
# this file and to allow appropriate attribution of the data. 
# 
#######################################################################

data_naphthylcalix_H
_database_code_depnum_ccdc_archive 'CCDC 2058720'
loop_
_audit_author_name
_audit_author_address
'Yoshihisa Sei'
;Tokyo Institute of Technology
Japan
;
_audit_update_record             
;
2021-01-26 deposited with the CCDC.	2021-03-17 downloaded from the CCDC.
;

_audit_creation_method           SHELXL-2016/6
_shelx_SHELXL_version_number     2016/6
_chemical_name_systematic        ?
_chemical_name_common            ?
_chemical_melting_point          ?
_chemical_formula_moiety         ?
_chemical_formula_sum            'C88 H88 O12'
_chemical_formula_weight         1337.58

loop_
_atom_type_symbol
_atom_type_description
_atom_type_scat_dispersion_real
_atom_type_scat_dispersion_imag
_atom_type_scat_source
C C 0.0033 0.0016 'International Tables Vol C Tables 4.2.6.8 and 6.1.1.4'
H H 0.0000 0.0000 'International Tables Vol C Tables 4.2.6.8 and 6.1.1.4'
O O 0.0106 0.0060 'International Tables Vol C Tables 4.2.6.8 and 6.1.1.4'

_space_group_crystal_system      monoclinic
_space_group_IT_number           14
_space_group_name_H-M_alt        'P 21/c'
_space_group_name_Hall           '-P 2ybc'

_shelx_space_group_comment       
;
The symmetry employed for this shelxl refinement is uniquely defined
by the following loop, which should always be used as a source of
symmetry information in preference to the above space-group names.
They are only intended as comments.
;

loop_
_space_group_symop_operation_xyz
'x, y, z'
'-x, y+1/2, -z+1/2'
'-x, -y, -z'
'x, -y-1/2, z-1/2'

_cell_length_a                   13.8913(19)
_cell_length_b                   29.698(4)
_cell_length_c                   17.353(2)
_cell_angle_alpha                90
_cell_angle_beta                 104.522(2)
_cell_angle_gamma                90
_cell_volume                     6930.1(17)
_cell_formula_units_Z            4
_cell_measurement_temperature    90
_cell_measurement_reflns_used    4358
_cell_measurement_theta_min      2.1735
_cell_measurement_theta_max      23.5745

_exptl_crystal_description       colorless

_exptl_crystal_colour            column

_exptl_crystal_density_meas      ?
_exptl_crystal_density_method    ?
_exptl_crystal_density_diffrn    1.282
_exptl_crystal_F_000             2848
_exptl_transmission_factor_min   ?
_exptl_transmission_factor_max   ?
_exptl_crystal_size_max          0.250
_exptl_crystal_size_mid          0.050
_exptl_crystal_size_min          0.050
_exptl_absorpt_coefficient_mu    0.084
_shelx_estimated_absorpt_T_min   0.979
_shelx_estimated_absorpt_T_max   0.996
_exptl_absorpt_correction_type   multi-scan

_exptl_absorpt_correction_T_min  0.888
_exptl_absorpt_correction_T_max  0.996
_exptl_absorpt_process_details   
;
SADABS Sheldrick 1996
;

_exptl_absorpt_special_details   ?
_diffrn_ambient_temperature      90
_diffrn_radiation_wavelength     0.71073
_diffrn_radiation_type           MoK\a
_diffrn_source                   ?
_diffrn_measurement_device_type  'Bruker APEXII CCD area detector'

_diffrn_measurement_method       'phi and omega scans'

_diffrn_detector_area_resol_mean 8.333

_diffrn_reflns_number            29911
_diffrn_reflns_av_unetI/netI     0.0701
_diffrn_reflns_av_R_equivalents  0.0554
_diffrn_reflns_limit_h_min       -13
_diffrn_reflns_limit_h_max       15
_diffrn_reflns_limit_k_min       -33
_diffrn_reflns_limit_k_max       27
_diffrn_reflns_limit_l_min       -19
_diffrn_reflns_limit_l_max       19
_diffrn_reflns_theta_min         1.371
_diffrn_reflns_theta_max         23.821
_diffrn_reflns_theta_full        23.821
_diffrn_measured_fraction_theta_max 0.997
_diffrn_measured_fraction_theta_full 0.997
_diffrn_reflns_Laue_measured_fraction_max 0.997
_diffrn_reflns_Laue_measured_fraction_full 0.997
_diffrn_reflns_point_group_measured_fraction_max 0.997
_diffrn_reflns_point_group_measured_fraction_full 0.997
_reflns_number_total             10611
_reflns_number_gt                6818
_reflns_threshold_expression     'I > 2\s(I)'
_reflns_Friedel_coverage         0.000
_reflns_Friedel_fraction_max     .
_reflns_Friedel_fraction_full    .

_reflns_special_details          
;
 Reflections were merged by SHELXL according to the crystal
 class for the calculation of statistics and refinement.
 
 _reflns_Friedel_fraction is defined as the number of unique
 Friedel pairs measured divided by the number that would be
 possible theoretically, ignoring centric projections and
 systematic absences.
;

_computing_data_collection       'APEX2 (Bruker AXS, 2006)'

_computing_cell_refinement       'APEX2 (Bruker AXS, 2006)'

_computing_data_reduction        'SAINT (Bruker AXS, 2004)'

_computing_structure_solution    'SHELXT (Sheldrick, 2014)'

_computing_structure_refinement  'SHELXL-2016 (Sheldrick, 2016)'

_computing_molecular_graphics    'XSHELXle (Bruker AXS)'

_diffrn_radiation_source         'Bruker TXS fine-focus rotating anode'


_diffrn_radiation_monochromator  'Bruker Helios multilayer confocal mirror'

_computing_publication_material  'XCIF (Bruker AXS, 2001)'


_refine_special_details          ?
_refine_ls_structure_factor_coef Fsqd
_refine_ls_matrix_type           full
_refine_ls_weighting_scheme      calc
_refine_ls_weighting_details     
'w=1/[\s^2^(Fo^2^)+(0.1165P)^2^+9.1545P] where P=(Fo^2^+2Fc^2^)/3'
_atom_sites_solution_primary     ?
_atom_sites_solution_secondary   ?
_atom_sites_solution_hydrogens   geom
_refine_ls_hydrogen_treatment    constr
_refine_ls_extinction_method     none
_refine_ls_extinction_coef       .
_refine_ls_number_reflns         10611
_refine_ls_number_parameters     905
_refine_ls_number_restraints     1285
_refine_ls_R_factor_all          0.1188
_refine_ls_R_factor_gt           0.0731
_refine_ls_wR_factor_ref         0.2251
_refine_ls_wR_factor_gt          0.1970
_refine_ls_goodness_of_fit_ref   1.045
_refine_ls_restrained_S_all      1.045
_refine_ls_shift/su_max          0.001
_refine_ls_shift/su_mean         0.000

loop_
_atom_site_label
_atom_site_type_symbol
_atom_site_fract_x
_atom_site_fract_y
_atom_site_fract_z
_atom_site_U_iso_or_equiv
_atom_site_adp_type
_atom_site_occupancy
_atom_site_site_symmetry_order
_atom_site_calc_flag
_atom_site_refinement_flags_posn
_atom_site_refinement_flags_adp
_atom_site_refinement_flags_occupancy
_atom_site_disorder_assembly
_atom_site_disorder_group
C1C C 0.6764(3) 0.15252(13) 0.5983(2) 0.0222(9) Uani 1 1 d . U . . .
C2C C 0.7670(3) 0.16505(14) 0.5873(2) 0.0237(9) Uani 1 1 d . U . . .
H2C H 0.781812 0.196174 0.585126 0.028 Uiso 1 1 calc R U . . .
C5C C 0.7248(3) 0.07352(14) 0.5905(2) 0.0260(10) Uani 1 1 d . U . . .
C4C C 0.8184(3) 0.08844(15) 0.5816(3) 0.0311(10) Uani 1 1 d . U . . .
H4C H 0.867683 0.067057 0.577304 0.037 Uiso 1 1 calc R U . . .
C3C C 0.8381(3) 0.13333(14) 0.5792(3) 0.0280(10) Uani 1 1 d . U . . .
H3C H 0.900416 0.143083 0.572075 0.034 Uiso 1 1 calc R U . . .
C6C C 0.6527(3) 0.10583(13) 0.5998(2) 0.0232(9) Uani 1 1 d . U . . .
C9C C 0.6101(4) 0.01314(15) 0.5955(3) 0.0343(11) Uani 1 1 d . U . . .
H9C H 0.595044 -0.018107 0.593645 0.041 Uiso 1 1 calc R U . . .
C8C C 0.5380(3) 0.04475(14) 0.6045(3) 0.0314(11) Uani 1 1 d . U . . .
H8C H 0.474768 0.034648 0.609017 0.038 Uiso 1 1 calc R U . . .
C7C C 0.5584(3) 0.08998(14) 0.6067(3) 0.0262(10) Uani 1 1 d . U . . .
H7C H 0.509279 0.110944 0.612947 0.031 Uiso 1 1 calc R U . . .
C11C C 0.5162(3) 0.25707(13) 0.5523(2) 0.0195(9) Uani 1 1 d . U . . .
C10C C 0.7005(4) 0.02713(15) 0.5896(3) 0.0335(11) Uani 1 1 d . U . . .
H10C H 0.748803 0.005401 0.584700 0.040 Uiso 1 1 calc R U . . .
C13C C 0.6028(3) 0.18862(13) 0.6050(2) 0.0215(9) Uani 1 1 d . U . . .
C12C C 0.5788(3) 0.22130(13) 0.5462(2) 0.0210(9) Uani 1 1 d . U . . .
H12C H 0.605463 0.219257 0.500947 0.025 Uiso 1 1 calc R U . . .
C15C C 0.5027(3) 0.22826(13) 0.6802(2) 0.0204(9) Uani 1 1 d . U . . .
C14C C 0.5642(3) 0.19239(13) 0.6715(2) 0.0208(9) Uani 1 1 d . U . . .
H14C H 0.580122 0.170059 0.711905 0.025 Uiso 1 1 calc R U . . .
C19C C 0.2070(4) 0.29861(17) 0.4026(3) 0.0398(12) Uani 1 1 d . U . . .
H19A H 0.206763 0.277394 0.359318 0.060 Uiso 1 1 calc R U . . .
H19B H 0.241787 0.326217 0.394396 0.060 Uiso 1 1 calc R U . . .
H19C H 0.138427 0.305873 0.403264 0.060 Uiso 1 1 calc R U . . .
C18C C 0.2520(3) 0.30710(14) 0.5412(2) 0.0258(10) Uani 1 1 d . U . . .
H18A H 0.182271 0.309772 0.544905 0.031 Uiso 1 1 calc R U . . .
H18B H 0.276274 0.337569 0.532558 0.031 Uiso 1 1 calc R U . . .
C17C C 0.3149(3) 0.28775(14) 0.6171(3) 0.0246(9) Uani 1 1 d . U . . .
H17A H 0.294978 0.301241 0.662922 0.030 Uiso 1 1 calc R U . . .
H17B H 0.303552 0.254869 0.617970 0.030 Uiso 1 1 calc R U . . .
C16C C 0.4770(3) 0.25925(13) 0.6181(2) 0.0192(9) Uani 1 1 d . U . . .
C1A C 0.7583(3) 0.52424(14) 0.8675(3) 0.0294(10) Uani 1 1 d . U . . .
O1A O 0.4661(2) 0.40026(9) 0.70654(17) 0.0265(7) Uani 1 1 d . U . . .
O1B O 0.4374(2) 0.38604(9) 0.52207(17) 0.0261(7) Uani 1 1 d . U . . .
C1B C 0.8494(3) 0.34727(15) 0.6219(3) 0.0273(10) Uani 1 1 d . U . . .
C1D C 0.8124(3) 0.29090(14) 0.9030(2) 0.0228(9) Uani 1 1 d . U . . .
O1D O 0.39653(18) 0.32073(9) 0.80155(16) 0.0206(6) Uani 1 1 d . U . . .
O1C O 0.41846(19) 0.29623(8) 0.62463(16) 0.0211(6) Uani 1 1 d . U . . .
C20C C 0.4752(3) 0.23667(13) 0.7579(2) 0.0206(9) Uani 1 1 d . U . . .
H20A H 0.484048 0.208559 0.789513 0.025 Uiso 1 1 calc R U . . .
H20B H 0.404279 0.245438 0.746760 0.025 Uiso 1 1 calc R U . . .
C2A C 0.8331(3) 0.50970(16) 0.9305(3) 0.0398(12) Uani 1 1 d . U . . .
H2A H 0.834270 0.479094 0.946665 0.048 Uiso 1 1 calc R U . . .
O2A O 0.2136(2) 0.44220(10) 0.67799(19) 0.0365(8) Uani 1 1 d . U . . .
C2B C 0.9141(3) 0.37637(17) 0.5993(3) 0.0381(12) Uani 1 1 d . U . . .
H2B H 0.888779 0.402736 0.570253 0.046 Uiso 1 1 calc R U . . .
O2B O 0.3236(2) 0.46932(11) 0.4848(2) 0.0436(9) Uani 1 1 d . U . . .
C2D C 0.8400(3) 0.25183(14) 0.9454(3) 0.0274(10) Uani 1 1 d . U . . .
H2D H 0.789562 0.232075 0.953330 0.033 Uiso 1 1 calc R U . . .
O2D O 0.2959(2) 0.36855(9) 0.90666(17) 0.0264(7) Uani 1 1 d . U . . .
O2C O 0.2566(2) 0.27878(9) 0.47651(17) 0.0286(7) Uani 1 1 d . U . . .
C3A C 0.9084(4) 0.53921(17) 0.9719(3) 0.0447(12) Uani 1 1 d . U . . .
H3A H 0.957512 0.528571 1.016688 0.054 Uiso 1 1 calc R U . . .
C4A C 0.9109(4) 0.58255(16) 0.9482(3) 0.0394(12) Uani 1 1 d . U . . .
H4A H 0.963875 0.601651 0.974406 0.047 Uiso 1 1 calc R U . . .
C3D C 0.9402(3) 0.24007(17) 0.9775(3) 0.0368(11) Uani 1 1 d . U . . .
H3D H 0.956728 0.213152 1.007518 0.044 Uiso 1 1 calc R U . . .
C3B C 1.0169(4) 0.3680(2) 0.6182(3) 0.0476(13) Uani 1 1 d . U . . .
H3B H 1.060297 0.388844 0.602516 0.057 Uiso 1 1 calc R U . . .
C5A C 0.8347(3) 0.59961(15) 0.8843(3) 0.0316(10) Uani 1 1 d . U . . .
C4D C 1.0117(4) 0.26705(17) 0.9654(3) 0.0385(11) Uani 1 1 d . U . . .
H4D H 1.079162 0.258944 0.987504 0.046 Uiso 1 1 calc R U . . .
C4B C 1.0540(4) 0.3304(2) 0.6588(3) 0.0504(14) Uani 1 1 d . U . . .
H4B H 1.123614 0.325109 0.671371 0.060 Uiso 1 1 calc R U . . .
C6A C 0.7555(3) 0.57070(14) 0.8450(3) 0.0286(10) Uani 1 1 d . U . . .
C5D C 0.9909(3) 0.30683(16) 0.9215(3) 0.0337(11) Uani 1 1 d . U . . .
C5B C 0.9917(3) 0.29894(18) 0.6829(3) 0.0410(12) Uani 1 1 d . U . . .
C7A C 0.6756(3) 0.59050(14) 0.7889(3) 0.0301(10) Uani 1 1 d . U . . .
H7A H 0.620679 0.572363 0.762941 0.036 Uiso 1 1 calc R U . . .
C6D C 0.8882(3) 0.31995(15) 0.8887(3) 0.0273(10) Uani 1 1 d . U . . .
C6B C 0.8871(3) 0.30751(15) 0.6654(3) 0.0301(10) Uani 1 1 d . U . . .
C8A C 0.6756(4) 0.63558(15) 0.7709(3) 0.0389(12) Uani 1 1 d . U . . .
H8A H 0.620190 0.648274 0.733658 0.047 Uiso 1 1 calc R U . . .
C7D C 0.8679(4) 0.35919(15) 0.8421(3) 0.0331(11) Uani 1 1 d . U . . .
H7D H 0.800965 0.367924 0.819751 0.040 Uiso 1 1 calc R U . . .
C7B C 0.8278(3) 0.27659(14) 0.6952(3) 0.0300(10) Uani 1 1 d . U . . .
H7B H 0.758629 0.282249 0.686713 0.036 Uiso 1 1 calc R U . . .
C9A C 0.7561(4) 0.66291(16) 0.8068(3) 0.0400(12) Uani 1 1 d . U . . .
H9A H 0.756376 0.693708 0.792045 0.048 Uiso 1 1 calc R U . . .
C8D C 0.9444(4) 0.38508(17) 0.8287(3) 0.0427(12) Uani 1 1 d . U . . .
H8D H 0.930508 0.411598 0.797215 0.051 Uiso 1 1 calc R U . . .
C8B C 0.8674(4) 0.23895(16) 0.7356(3) 0.0395(12) Uani 1 1 d . U . . .
H8B H 0.825528 0.218804 0.754700 0.047 Uiso 1 1 calc R U . . .
C10A C 0.8343(4) 0.64580(16) 0.8627(3) 0.0385(12) Uani 1 1 d . U . . .
H10A H 0.888504 0.664676 0.887342 0.046 Uiso 1 1 calc R U . . .
C9D C 1.0436(4) 0.37179(18) 0.8621(3) 0.0443(13) Uani 1 1 d . U . . .
H9D H 1.096068 0.390006 0.853238 0.053 Uiso 1 1 calc R U . . .
C9B C 0.9673(4) 0.2297(2) 0.7492(3) 0.0521(14) Uani 1 1 d . U . . .
H9B H 0.993213 0.202770 0.776007 0.062 Uiso 1 1 calc R U . . .
C11A C 0.5646(3) 0.43066(13) 0.8273(3) 0.0227(9) Uani 1 1 d . U . . .
C10D C 1.0664(4) 0.33415(18) 0.9060(3) 0.0448(13) Uani 1 1 d . U . . .
H10D H 1.134110 0.326004 0.926808 0.054 Uiso 1 1 calc R U . . .
C10B C 1.0290(4) 0.2586(2) 0.7247(3) 0.0516(14) Uani 1 1 d . U . . .
H10B H 1.097979 0.251908 0.735529 0.062 Uiso 1 1 calc R U . . .
C12A C 0.6367(3) 0.46142(13) 0.8664(3) 0.0251(10) Uani 1 1 d . U . . .
H12A H 0.655490 0.461858 0.922958 0.030 Uiso 1 1 calc R U . . .
C11D C 0.5388(3) 0.27354(13) 0.8056(2) 0.0176(8) Uani 1 1 d . U . . .
C11B C 0.6031(3) 0.40875(13) 0.5891(2) 0.0236(9) Uani 1 1 d . U . . .
C13A C 0.6817(3) 0.49151(13) 0.8244(3) 0.0256(9) Uani 1 1 d . U . . .
C12D C 0.6410(3) 0.26769(13) 0.8306(2) 0.0191(9) Uani 1 1 d . U . . .
H12D H 0.668837 0.240033 0.819049 0.023 Uiso 1 1 calc R U . . .
C12B C 0.7034(3) 0.39891(13) 0.6131(3) 0.0245(9) Uani 1 1 d . U . . .
H12B H 0.748054 0.421269 0.640369 0.029 Uiso 1 1 calc R U . . .
C14A C 0.6557(3) 0.48846(13) 0.7416(3) 0.0254(10) Uani 1 1 d . U . . .
H14A H 0.688393 0.507551 0.712258 0.030 Uiso 1 1 calc R U . . .
C13D C 0.7041(3) 0.30061(13) 0.8716(2) 0.0202(9) Uani 1 1 d . U . . .
C13B C 0.7412(3) 0.35711(13) 0.5984(2) 0.0235(9) Uani 1 1 d . U . . .
C15A C 0.5842(3) 0.45873(13) 0.7002(3) 0.0254(10) Uani 1 1 d . U . . .
C14D C 0.6626(3) 0.34177(13) 0.8853(2) 0.0202(9) Uani 1 1 d . U . . .
H14D H 0.704988 0.365046 0.911922 0.024 Uiso 1 1 calc R U . . .
C14B C 0.6732(3) 0.32513(13) 0.5583(2) 0.0214(9) Uani 1 1 d . U . . .
H14B H 0.697170 0.296378 0.547979 0.026 Uiso 1 1 calc R U . . .
C16A C 0.5365(3) 0.43116(13) 0.7451(3) 0.0226(9) Uani 1 1 d . U . . .
C15D C 0.5612(3) 0.34951(13) 0.8610(2) 0.0200(9) Uani 1 1 d . U . . .
C15B C 0.5726(3) 0.33359(13) 0.5332(2) 0.0201(9) Uani 1 1 d . U . . .
C17A C 0.3699(3) 0.41755(15) 0.6683(3) 0.0324(11) Uani 1 1 d . U . . .
H17C H 0.335776 0.395967 0.626963 0.039 Uiso 1 1 calc R U . . .
H17D H 0.377868 0.446218 0.641475 0.039 Uiso 1 1 calc R U . . .
C16D C 0.4989(3) 0.31448(13) 0.8236(2) 0.0187(9) Uani 1 1 d . U . . .
C16B C 0.5383(3) 0.37650(13) 0.5472(2) 0.0227(9) Uani 1 1 d . U . . .
C18A C 0.3064(3) 0.42561(15) 0.7247(3) 0.0336(11) Uani 1 1 d . U . . .
H18C H 0.296468 0.397261 0.751750 0.040 Uiso 1 1 calc R U . . .
H18D H 0.337901 0.447966 0.765612 0.040 Uiso 1 1 calc R U . . .
C17D C 0.3463(3) 0.30085(14) 0.8562(3) 0.0248(9) Uani 1 1 d . U . . .
H17E H 0.375767 0.270895 0.872393 0.030 Uiso 1 1 calc R U . . .
H17F H 0.275540 0.296266 0.828407 0.030 Uiso 1 1 calc R U . . .
C17B C 0.4095(3) 0.40774(16) 0.4456(3) 0.0363(11) Uani 1 1 d . U . . .
H17G H 0.405082 0.385304 0.402644 0.044 Uiso 1 1 calc R U . . .
H17H H 0.459773 0.430594 0.441295 0.044 Uiso 1 1 calc R U . . .
C19A C 0.1483(4) 0.45333(19) 0.7256(4) 0.0520(14) Uani 1 1 d . U . . .
H19D H 0.086224 0.465326 0.691750 0.078 Uiso 1 1 calc R U . . .
H19E H 0.179311 0.476085 0.764863 0.078 Uiso 1 1 calc R U . . .
H19F H 0.133879 0.426304 0.753097 0.078 Uiso 1 1 calc R U . . .
C18D C 0.3520(3) 0.32865(13) 0.9295(3) 0.0240(9) Uani 1 1 d . U . . .
H18E H 0.324834 0.311469 0.968120 0.029 Uiso 1 1 calc R U . . .
H18F H 0.422142 0.336325 0.954983 0.029 Uiso 1 1 calc R U . . .
C18B C 0.3103(4) 0.42975(16) 0.4379(3) 0.0385(12) Uani 1 1 d . U . . .
H18G H 0.280069 0.437400 0.381476 0.046 Uiso 1 1 calc R U . . .
H18H H 0.265075 0.408824 0.456097 0.046 Uiso 1 1 calc R U . . .
C20A C 0.5653(3) 0.45413(13) 0.6113(3) 0.0266(10) Uani 1 1 d . U . . .
H20C H 0.599342 0.478812 0.590300 0.032 Uiso 1 1 calc R U . . .
H20D H 0.493074 0.456690 0.586636 0.032 Uiso 1 1 calc R U . . .
C19D C 0.3033(3) 0.39781(15) 0.9725(3) 0.0362(12) Uani 1 1 d . U . . .
H19G H 0.256966 0.422991 0.956798 0.054 Uiso 1 1 calc R U . . .
H19H H 0.371393 0.409419 0.989885 0.054 Uiso 1 1 calc R U . . .
H19I H 0.286819 0.381247 1.016324 0.054 Uiso 1 1 calc R U . . .
C20B C 0.5026(3) 0.29614(13) 0.4940(2) 0.0207(9) Uani 1 1 d . U . . .
H20E H 0.432927 0.306831 0.481168 0.025 Uiso 1 1 calc R U . . .
H20F H 0.518597 0.286498 0.443998 0.025 Uiso 1 1 calc R U . . .
C20D C 0.5218(3) 0.39604(13) 0.8732(2) 0.0208(9) Uani 1 1 d . U . . .
H20G H 0.448373 0.396174 0.854703 0.025 Uiso 1 1 calc R U . . .
H20H H 0.540353 0.403691 0.930542 0.025 Uiso 1 1 calc R U . . .
C19B C 0.2316(4) 0.49024(18) 0.4863(4) 0.0543(15) Uani 1 1 d . U . . .
H19J H 0.243490 0.513461 0.527787 0.081 Uiso 1 1 calc R U . . .
H19K H 0.185904 0.467549 0.497804 0.081 Uiso 1 1 calc R U . . .
H19L H 0.202281 0.504083 0.434498 0.081 Uiso 1 1 calc DR U . . .
C1S C -0.2519(4) 0.37624(16) 0.3648(3) 0.0507(14) Uani 1 1 d D U . . .
H1S1 H -0.206115 0.358585 0.406955 0.061 Uiso 1 1 calc R U . . .
H1S2 H -0.248305 0.364034 0.312549 0.061 Uiso 1 1 calc R U . . .
C2S C -0.3537(4) 0.37212(17) 0.3737(3) 0.0464(13) Uani 1 1 d D U . . .
H2S1 H -0.372812 0.339928 0.370119 0.056 Uiso 1 1 calc R U . . .
H2S2 H -0.355712 0.383081 0.427103 0.056 Uiso 1 1 calc R U . . .
O2S O -0.4232(3) 0.39640(11) 0.3157(2) 0.0486(9) Uani 1 1 d D U . . .
C4S C -0.3943(4) 0.44312(17) 0.3216(3) 0.0480(13) Uani 1 1 d D U . . .
H4S1 H -0.398574 0.455138 0.373825 0.058 Uiso 1 1 calc R U . . .
H4S2 H -0.440801 0.460523 0.279515 0.058 Uiso 1 1 calc R U . . .
C3S C -0.2937(4) 0.44870(16) 0.3131(3) 0.0426(12) Uani 1 1 d D U . . .
H3S1 H -0.291249 0.439062 0.258967 0.051 Uiso 1 1 calc R U . . .
H3S2 H -0.275716 0.481009 0.318667 0.051 Uiso 1 1 calc R U . . .
O1S O -0.2219(3) 0.42331(11) 0.3708(2) 0.0500(9) Uani 1 1 d D U . . .
C5S C -0.0119(5) 0.3815(2) 0.3274(4) 0.0742(18) Uani 1 1 d D U . . .
H5S1 H -0.084218 0.384884 0.303869 0.089 Uiso 1 1 calc R U . . .
H5S2 H 0.002841 0.349071 0.337162 0.089 Uiso 1 1 calc R U . . .
C6S C 0.0151(7) 0.4046(3) 0.3969(6) 0.118(3) Uani 1 1 d D U . . .
H6S1 H 0.087713 0.401878 0.419804 0.142 Uiso 1 1 calc R U . . .
H6S2 H -0.019425 0.392241 0.435661 0.142 Uiso 1 1 calc R U . . .
O4S O -0.0108(5) 0.4501(3) 0.3814(5) 0.157(2) Uani 1 1 d D U . . .
C8S C 0.0527(5) 0.4722(3) 0.3283(4) 0.085(2) Uani 1 1 d D U . . .
H8S1 H 0.038316 0.504768 0.320390 0.102 Uiso 1 1 calc R U . . .
H8S2 H 0.124805 0.467903 0.351514 0.102 Uiso 1 1 calc DR U . . .
C7S C 0.0194(8) 0.4478(3) 0.2560(6) 0.129(3) Uani 1 1 d D U . . .
H7S1 H 0.055338 0.457917 0.216532 0.155 Uiso 1 1 calc R U . . .
H7S2 H -0.052699 0.452680 0.233493 0.155 Uiso 1 1 calc R U . . .
O3S O 0.0405(6) 0.3982(3) 0.2759(5) 0.171(3) Uani 1 1 d D U . . .

loop_
_atom_site_aniso_label
_atom_site_aniso_U_11
_atom_site_aniso_U_22
_atom_site_aniso_U_33
_atom_site_aniso_U_23
_atom_site_aniso_U_13
_atom_site_aniso_U_12
C1C 0.027(2) 0.020(2) 0.019(2) -0.0001(17) 0.0047(17) 0.0025(17)
C2C 0.025(2) 0.020(2) 0.024(2) -0.0004(17) 0.0042(18) -0.0006(17)
C5C 0.035(2) 0.021(2) 0.022(2) 0.0007(17) 0.0057(18) 0.0046(18)
C4C 0.031(2) 0.029(2) 0.034(3) -0.002(2) 0.008(2) 0.0095(19)
C3C 0.028(2) 0.028(2) 0.030(2) -0.0042(19) 0.0099(19) 0.0027(18)
C6C 0.031(2) 0.018(2) 0.020(2) 0.0003(17) 0.0042(18) 0.0047(17)
C9C 0.052(3) 0.018(2) 0.033(3) 0.0001(19) 0.010(2) -0.001(2)
C8C 0.039(2) 0.021(2) 0.035(3) 0.0029(19) 0.012(2) -0.0030(19)
C7C 0.030(2) 0.021(2) 0.027(2) 0.0010(18) 0.0057(19) -0.0001(18)
C11C 0.0208(19) 0.0157(19) 0.020(2) 0.0002(16) 0.0011(17) -0.0017(16)
C10C 0.047(3) 0.021(2) 0.032(3) -0.0014(19) 0.009(2) 0.007(2)
C13C 0.023(2) 0.016(2) 0.023(2) -0.0038(17) 0.0022(17) -0.0005(16)
C12C 0.025(2) 0.017(2) 0.020(2) -0.0017(17) 0.0043(17) -0.0006(17)
C15C 0.022(2) 0.017(2) 0.021(2) -0.0003(17) 0.0032(17) -0.0032(16)
C14C 0.023(2) 0.015(2) 0.022(2) 0.0022(17) 0.0008(17) -0.0009(16)
C19C 0.040(3) 0.044(3) 0.029(3) -0.004(2) -0.003(2) 0.007(2)
C18C 0.025(2) 0.024(2) 0.027(2) -0.0006(18) 0.0020(18) 0.0049(18)
C17C 0.020(2) 0.024(2) 0.028(2) 0.0017(18) 0.0037(18) 0.0014(17)
C16C 0.0154(19) 0.0144(19) 0.024(2) -0.0022(16) -0.0016(17) 0.0002(15)
C1A 0.031(2) 0.024(2) 0.036(2) -0.0001(19) 0.0116(19) -0.0018(18)
O1A 0.0362(17) 0.0162(15) 0.0259(17) -0.0012(12) 0.0054(13) -0.0017(12)
O1B 0.0322(16) 0.0202(15) 0.0255(16) 0.0044(12) 0.0064(13) 0.0060(12)
C1B 0.028(2) 0.031(2) 0.024(2) -0.0108(18) 0.0083(18) -0.0057(18)
C1D 0.020(2) 0.028(2) 0.021(2) -0.0026(17) 0.0063(17) 0.0017(17)
O1D 0.0173(14) 0.0186(14) 0.0256(16) 0.0031(12) 0.0049(12) 0.0014(11)
O1C 0.0213(14) 0.0148(14) 0.0272(16) 0.0012(12) 0.0061(12) 0.0032(11)
C20C 0.023(2) 0.017(2) 0.022(2) -0.0007(17) 0.0047(17) -0.0013(16)
C2A 0.036(3) 0.029(2) 0.050(3) 0.005(2) 0.004(2) 0.000(2)
O2A 0.0336(17) 0.0329(18) 0.044(2) 0.0022(15) 0.0120(15) 0.0004(14)
C2B 0.038(3) 0.042(3) 0.036(3) -0.015(2) 0.013(2) -0.014(2)
O2B 0.048(2) 0.0282(18) 0.054(2) 0.0116(16) 0.0119(17) 0.0105(15)
C2D 0.027(2) 0.028(2) 0.026(2) -0.0017(19) 0.0045(19) 0.0039(18)
O2D 0.0231(15) 0.0231(16) 0.0329(17) -0.0028(13) 0.0068(13) 0.0025(12)
O2C 0.0283(16) 0.0284(16) 0.0256(17) -0.0053(13) -0.0001(13) 0.0044(13)
C3A 0.038(3) 0.042(3) 0.049(3) 0.001(2) 0.002(2) 0.001(2)
C4A 0.036(2) 0.034(3) 0.048(3) -0.005(2) 0.010(2) -0.005(2)
C3D 0.031(2) 0.040(3) 0.037(3) 0.001(2) 0.004(2) 0.010(2)
C3B 0.037(3) 0.066(3) 0.043(3) -0.022(3) 0.017(2) -0.022(2)
C5A 0.036(2) 0.027(2) 0.037(3) -0.0044(19) 0.017(2) -0.0020(19)
C4D 0.032(2) 0.045(3) 0.035(3) -0.009(2) 0.002(2) 0.007(2)
C4B 0.031(3) 0.076(4) 0.043(3) -0.024(3) 0.007(2) -0.002(3)
C6A 0.031(2) 0.025(2) 0.035(2) -0.0017(19) 0.0186(19) 0.0019(18)
C5D 0.026(2) 0.046(3) 0.031(2) -0.020(2) 0.0108(19) -0.013(2)
C5B 0.033(2) 0.058(3) 0.029(2) -0.022(2) 0.000(2) 0.001(2)
C7A 0.037(2) 0.021(2) 0.034(2) -0.0035(19) 0.011(2) 0.0009(19)
C6D 0.029(2) 0.032(2) 0.023(2) -0.0095(18) 0.0106(18) -0.0063(18)
C6B 0.028(2) 0.036(2) 0.022(2) -0.0155(19) -0.0002(18) 0.0001(19)
C8A 0.048(3) 0.023(2) 0.043(3) -0.005(2) 0.007(2) 0.008(2)
C7D 0.039(2) 0.034(2) 0.029(2) -0.010(2) 0.014(2) -0.013(2)
C7B 0.037(2) 0.029(2) 0.021(2) -0.0087(19) 0.0014(19) 0.001(2)
C9A 0.056(3) 0.020(2) 0.047(3) -0.007(2) 0.018(2) 0.004(2)
C8D 0.053(3) 0.044(3) 0.034(3) -0.005(2) 0.016(2) -0.018(2)
C8B 0.050(3) 0.032(3) 0.028(3) -0.005(2) -0.007(2) 0.009(2)
C10A 0.046(3) 0.029(2) 0.045(3) -0.008(2) 0.020(2) -0.008(2)
C9D 0.036(3) 0.055(3) 0.043(3) -0.016(2) 0.013(2) -0.024(2)
C9B 0.058(3) 0.050(3) 0.035(3) -0.006(2) -0.013(2) 0.015(3)
C11A 0.028(2) 0.0140(19) 0.028(2) 0.0012(17) 0.0093(18) 0.0034(17)
C10D 0.034(3) 0.055(3) 0.046(3) -0.014(2) 0.009(2) -0.013(2)
C10B 0.039(3) 0.067(3) 0.038(3) -0.016(3) -0.010(2) 0.021(3)
C12A 0.030(2) 0.016(2) 0.029(2) -0.0021(18) 0.0085(19) 0.0035(17)
C11D 0.023(2) 0.0166(19) 0.0146(19) 0.0013(16) 0.0073(16) -0.0015(16)
C11B 0.037(2) 0.014(2) 0.023(2) 0.0025(17) 0.0123(18) -0.0007(17)
C13A 0.028(2) 0.016(2) 0.034(2) -0.0005(18) 0.0089(19) 0.0018(17)
C12D 0.026(2) 0.017(2) 0.016(2) 0.0020(16) 0.0071(17) 0.0029(16)
C12B 0.035(2) 0.016(2) 0.025(2) 0.0014(17) 0.0126(19) -0.0046(18)
C14A 0.036(2) 0.012(2) 0.033(2) 0.0023(18) 0.017(2) 0.0002(17)
C13D 0.024(2) 0.020(2) 0.018(2) 0.0026(17) 0.0079(17) -0.0031(17)
C13B 0.033(2) 0.019(2) 0.021(2) -0.0021(17) 0.0123(18) -0.0023(17)
C15A 0.040(2) 0.0122(19) 0.027(2) 0.0022(17) 0.0144(19) 0.0031(17)
C14D 0.024(2) 0.017(2) 0.020(2) 0.0009(17) 0.0047(17) -0.0043(16)
C14B 0.028(2) 0.016(2) 0.022(2) 0.0017(17) 0.0089(18) 0.0028(17)
C16A 0.030(2) 0.0098(19) 0.029(2) 0.0002(17) 0.0084(18) 0.0023(16)
C15D 0.024(2) 0.016(2) 0.021(2) 0.0035(16) 0.0077(17) 0.0006(16)
C15B 0.028(2) 0.0150(19) 0.017(2) 0.0025(16) 0.0046(17) -0.0003(16)
C17A 0.036(2) 0.029(2) 0.032(2) 0.000(2) 0.008(2) -0.002(2)
C16D 0.021(2) 0.0160(19) 0.019(2) 0.0020(16) 0.0047(16) 0.0009(16)
C16B 0.030(2) 0.018(2) 0.021(2) 0.0036(17) 0.0081(18) 0.0010(17)
C18A 0.039(2) 0.026(2) 0.034(3) 0.003(2) 0.006(2) 0.000(2)
C17D 0.018(2) 0.023(2) 0.034(2) 0.0038(19) 0.0053(18) 0.0009(17)
C17B 0.043(3) 0.035(3) 0.030(2) 0.010(2) 0.009(2) 0.006(2)
C19A 0.047(3) 0.051(3) 0.063(4) -0.012(3) 0.023(3) -0.006(3)
C18D 0.022(2) 0.022(2) 0.028(2) 0.0038(18) 0.0084(18) 0.0032(17)
C18B 0.046(3) 0.034(3) 0.035(3) 0.013(2) 0.009(2) 0.007(2)
C20A 0.041(2) 0.014(2) 0.028(2) 0.0012(17) 0.013(2) -0.0007(18)
C19D 0.035(3) 0.031(3) 0.046(3) -0.010(2) 0.015(2) -0.004(2)
C20B 0.024(2) 0.018(2) 0.019(2) -0.0005(17) 0.0036(17) 0.0010(17)
C20D 0.025(2) 0.018(2) 0.021(2) 0.0006(17) 0.0076(17) -0.0008(16)
C19B 0.059(3) 0.045(3) 0.064(4) 0.015(3) 0.025(3) 0.021(3)
C1S 0.062(3) 0.033(3) 0.051(3) -0.003(2) 0.002(3) -0.001(2)
C2S 0.062(3) 0.032(3) 0.044(3) -0.001(2) 0.010(3) -0.012(2)
O2S 0.061(2) 0.042(2) 0.045(2) -0.0021(17) 0.0162(18) -0.0111(17)
C4S 0.056(3) 0.039(3) 0.049(3) -0.006(2) 0.014(2) -0.004(2)
C3S 0.053(3) 0.031(3) 0.042(3) 0.001(2) 0.008(2) -0.006(2)
O1S 0.055(2) 0.0343(19) 0.055(2) -0.0018(17) 0.0033(18) -0.0049(16)
C5S 0.075(4) 0.077(4) 0.085(4) -0.004(3) 0.047(3) 0.002(3)
C6S 0.107(5) 0.121(5) 0.127(5) -0.010(5) 0.031(4) -0.011(4)
O4S 0.126(4) 0.178(5) 0.163(5) 0.016(4) 0.030(4) 0.009(4)
C8S 0.062(4) 0.104(4) 0.085(4) -0.039(4) 0.008(3) 0.013(3)
C7S 0.129(5) 0.130(5) 0.124(5) -0.034(5) 0.024(4) 0.019(5)
O3S 0.178(5) 0.157(5) 0.171(5) -0.003(4) 0.031(4) 0.004(4)

_geom_special_details            
;
 All esds (except the esd in the dihedral angle between two l.s. planes)
 are estimated using the full covariance matrix.  The cell esds are taken
 into account individually in the estimation of esds in distances, angles
 and torsion angles; correlations between esds in cell parameters are only
 used when they are defined by crystal symmetry.  An approximate (isotropic)
 treatment of cell esds is used for estimating esds involving l.s. planes.
;

loop_
_geom_bond_atom_site_label_1
_geom_bond_atom_site_label_2
_geom_bond_distance
_geom_bond_site_symmetry_2
_geom_bond_publ_flag
C1C C2C 1.370(6) . ?
C1C C6C 1.427(6) . ?
C1C C13C 1.506(5) . ?
C2C C3C 1.397(6) . ?
C2C H2C 0.9500 . ?
C5C C4C 1.418(6) . ?
C5C C10C 1.418(6) . ?
C5C C6C 1.425(6) . ?
C4C C3C 1.363(6) . ?
C4C H4C 0.9500 . ?
C3C H3C 0.9500 . ?
C6C C7C 1.425(6) . ?
C9C C10C 1.351(6) . ?
C9C C8C 1.409(6) . ?
C9C H9C 0.9500 . ?
C8C C7C 1.372(6) . ?
C8C H8C 0.9500 . ?
C7C H7C 0.9500 . ?
C11C C16C 1.383(6) . ?
C11C C12C 1.394(5) . ?
C11C C20B 1.520(5) . ?
C10C H10C 0.9500 . ?
C13C C12C 1.387(6) . ?
C13C C14C 1.393(6) . ?
C12C H12C 0.9500 . ?
C15C C16C 1.394(6) . ?
C15C C14C 1.397(5) . ?
C15C C20C 1.511(6) . ?
C14C H14C 0.9500 . ?
C19C O2C 1.422(5) . ?
C19C H19A 0.9800 . ?
C19C H19B 0.9800 . ?
C19C H19C 0.9800 . ?
C18C O2C 1.417(5) . ?
C18C C17C 1.500(6) . ?
C18C H18A 0.9900 . ?
C18C H18B 0.9900 . ?
C17C O1C 1.434(5) . ?
C17C H17A 0.9900 . ?
C17C H17B 0.9900 . ?
C16C O1C 1.388(4) . ?
C1A C2A 1.376(6) . ?
C1A C6A 1.432(6) . ?
C1A C13A 1.496(6) . ?
O1A C16A 1.385(5) . ?
O1A C17A 1.430(5) . ?
O1B C16B 1.389(5) . ?
O1B C17B 1.438(5) . ?
C1B C2B 1.373(6) . ?
C1B C6B 1.428(6) . ?
C1B C13B 1.484(6) . ?
C1D C2D 1.376(6) . ?
C1D C6D 1.430(6) . ?
C1D C13D 1.494(6) . ?
O1D C16D 1.390(5) . ?
O1D C17D 1.437(5) . ?
C20C C11D 1.516(5) . ?
C20C H20A 0.9900 . ?
C20C H20B 0.9900 . ?
C2A C3A 1.414(7) . ?
C2A H2A 0.9500 . ?
O2A C19A 1.411(6) . ?
O2A C18A 1.427(5) . ?
C2B C3B 1.404(7) . ?
C2B H2B 0.9500 . ?
O2B C18B 1.415(6) . ?
O2B C19B 1.428(6) . ?
C2D C3D 1.408(6) . ?
C2D H2D 0.9500 . ?
O2D C19D 1.419(5) . ?
O2D C18D 1.419(5) . ?
C3A C4A 1.355(7) . ?
C3A H3A 0.9500 . ?
C4A C5A 1.421(7) . ?
C4A H4A 0.9500 . ?
C3D C4D 1.333(7) . ?
C3D H3D 0.9500 . ?
C3B C4B 1.353(8) . ?
C3B H3B 0.9500 . ?
C5A C10A 1.421(6) . ?
C5A C6A 1.427(6) . ?
C4D C5D 1.396(7) . ?
C4D H4D 0.9500 . ?
C4B C5B 1.406(8) . ?
C4B H4B 0.9500 . ?
C6A C7A 1.409(6) . ?
C5D C10D 1.404(7) . ?
C5D C6D 1.451(6) . ?
C5B C10B 1.430(8) . ?
C5B C6B 1.431(6) . ?
C7A C8A 1.375(6) . ?
C7A H7A 0.9500 . ?
C6D C7D 1.406(6) . ?
C6B C7B 1.415(6) . ?
C8A C9A 1.396(7) . ?
C8A H8A 0.9500 . ?
C7D C8D 1.378(6) . ?
C7D H7D 0.9500 . ?
C7B C8B 1.360(6) . ?
C7B H7B 0.9500 . ?
C9A C10A 1.360(7) . ?
C9A H9A 0.9500 . ?
C8D C9D 1.411(7) . ?
C8D H8D 0.9500 . ?
C8B C9B 1.376(7) . ?
C8B H8B 0.9500 . ?
C10A H10A 0.9500 . ?
C9D C10D 1.346(7) . ?
C9D H9D 0.9500 . ?
C9B C10B 1.353(8) . ?
C9B H9B 0.9500 . ?
C11A C16A 1.383(6) . ?
C11A C12A 1.399(6) . ?
C11A C20D 1.510(5) . ?
C10D H10D 0.9500 . ?
C10B H10B 0.9500 . ?
C12A C13A 1.396(6) . ?
C12A H12A 0.9500 . ?
C11D C12D 1.388(5) . ?
C11D C16D 1.403(5) . ?
C11B C12B 1.382(6) . ?
C11B C16B 1.388(6) . ?
C11B C20A 1.531(5) . ?
C13A C14A 1.394(6) . ?
C12D C13D 1.385(6) . ?
C12D H12D 0.9500 . ?
C12B C13B 1.396(6) . ?
C12B H12B 0.9500 . ?
C14A C15A 1.388(6) . ?
C14A H14A 0.9500 . ?
C13D C14D 1.397(5) . ?
C13B C14B 1.396(6) . ?
C15A C16A 1.405(6) . ?
C15A C20A 1.505(6) . ?
C14D C15D 1.384(6) . ?
C14D H14D 0.9500 . ?
C14B C15B 1.378(6) . ?
C14B H14B 0.9500 . ?
C15D C16D 1.404(6) . ?
C15D C20D 1.520(5) . ?
C15B C16B 1.403(6) . ?
C15B C20B 1.521(6) . ?
C17A C18A 1.492(6) . ?
C17A H17C 0.9900 . ?
C17A H17D 0.9900 . ?
C18A H18C 0.9900 . ?
C18A H18D 0.9900 . ?
C17D C18D 1.502(6) . ?
C17D H17E 0.9900 . ?
C17D H17F 0.9900 . ?
C17B C18B 1.501(6) . ?
C17B H17G 0.9900 . ?
C17B H17H 0.9900 . ?
C19A H19D 0.9800 . ?
C19A H19E 0.9800 . ?
C19A H19F 0.9800 . ?
C18D H18E 0.9900 . ?
C18D H18F 0.9900 . ?
C18B H18G 0.9900 . ?
C18B H18H 0.9900 . ?
C20A H20C 0.9900 . ?
C20A H20D 0.9900 . ?
C19D H19G 0.9800 . ?
C19D H19H 0.9800 . ?
C19D H19I 0.9800 . ?
C20B H20E 0.9900 . ?
C20B H20F 0.9900 . ?
C20D H20G 0.9900 . ?
C20D H20H 0.9900 . ?
C19B H19J 0.9800 . ?
C19B H19K 0.9800 . ?
C19B H19L 0.9800 . ?
C1S O1S 1.455(6) . ?
C1S C2S 1.465(7) . ?
C1S H1S1 0.9900 . ?
C1S H1S2 0.9900 . ?
C2S O2S 1.406(6) . ?
C2S H2S1 0.9900 . ?
C2S H2S2 0.9900 . ?
O2S C4S 1.441(6) . ?
C4S C3S 1.452(7) . ?
C4S H4S1 0.9900 . ?
C4S H4S2 0.9900 . ?
C3S O1S 1.437(6) . ?
C3S H3S1 0.9900 . ?
C3S H3S2 0.9900 . ?
C5S C6S 1.357(10) . ?
C5S O3S 1.379(9) . ?
C5S H5S1 0.9900 . ?
C5S H5S2 0.9900 . ?
C6S O4S 1.405(10) . ?
C6S H6S1 0.9900 . ?
C6S H6S2 0.9900 . ?
O4S C8S 1.571(9) . ?
C8S C7S 1.421(10) . ?
C8S H8S1 0.9900 . ?
C8S H8S2 0.9900 . ?
C7S O3S 1.524(10) . ?
C7S H7S1 0.9900 . ?
C7S H7S2 0.9900 . ?

loop_
_geom_angle_atom_site_label_1
_geom_angle_atom_site_label_2
_geom_angle_atom_site_label_3
_geom_angle
_geom_angle_site_symmetry_1
_geom_angle_site_symmetry_3
_geom_angle_publ_flag
C2C C1C C6C 119.3(4) . . ?
C2C C1C C13C 118.8(4) . . ?
C6C C1C C13C 121.8(4) . . ?
C1C C2C C3C 121.9(4) . . ?
C1C C2C H2C 119.1 . . ?
C3C C2C H2C 119.1 . . ?
C4C C5C C10C 121.7(4) . . ?
C4C C5C C6C 119.4(4) . . ?
C10C C5C C6C 118.9(4) . . ?
C3C C4C C5C 120.3(4) . . ?
C3C C4C H4C 119.8 . . ?
C5C C4C H4C 119.8 . . ?
C4C C3C C2C 120.3(4) . . ?
C4C C3C H3C 119.9 . . ?
C2C C3C H3C 119.9 . . ?
C7C C6C C5C 118.3(4) . . ?
C7C C6C C1C 122.9(4) . . ?
C5C C6C C1C 118.7(4) . . ?
C10C C9C C8C 120.2(4) . . ?
C10C C9C H9C 119.9 . . ?
C8C C9C H9C 119.9 . . ?
C7C C8C C9C 120.5(4) . . ?
C7C C8C H8C 119.7 . . ?
C9C C8C H8C 119.7 . . ?
C8C C7C C6C 120.6(4) . . ?
C8C C7C H7C 119.7 . . ?
C6C C7C H7C 119.7 . . ?
C16C C11C C12C 118.7(4) . . ?
C16C C11C C20B 120.3(3) . . ?
C12C C11C C20B 120.4(4) . . ?
C9C C10C C5C 121.4(4) . . ?
C9C C10C H10C 119.3 . . ?
C5C C10C H10C 119.3 . . ?
C12C C13C C14C 118.8(4) . . ?
C12C C13C C1C 118.9(4) . . ?
C14C C13C C1C 122.1(4) . . ?
C13C C12C C11C 121.1(4) . . ?
C13C C12C H12C 119.5 . . ?
C11C C12C H12C 119.5 . . ?
C16C C15C C14C 117.7(4) . . ?
C16C C15C C20C 120.5(3) . . ?
C14C C15C C20C 121.3(4) . . ?
C13C C14C C15C 121.5(4) . . ?
C13C C14C H14C 119.2 . . ?
C15C C14C H14C 119.2 . . ?
O2C C19C H19A 109.5 . . ?
O2C C19C H19B 109.5 . . ?
H19A C19C H19B 109.5 . . ?
O2C C19C H19C 109.5 . . ?
H19A C19C H19C 109.5 . . ?
H19B C19C H19C 109.5 . . ?
O2C C18C C17C 109.6(3) . . ?
O2C C18C H18A 109.7 . . ?
C17C C18C H18A 109.7 . . ?
O2C C18C H18B 109.7 . . ?
C17C C18C H18B 109.7 . . ?
H18A C18C H18B 108.2 . . ?
O1C C17C C18C 111.3(3) . . ?
O1C C17C H17A 109.4 . . ?
C18C C17C H17A 109.4 . . ?
O1C C17C H17B 109.4 . . ?
C18C C17C H17B 109.4 . . ?
H17A C17C H17B 108.0 . . ?
C11C C16C O1C 117.7(3) . . ?
C11C C16C C15C 122.0(4) . . ?
O1C C16C C15C 120.0(3) . . ?
C2A C1A C6A 118.9(4) . . ?
C2A C1A C13A 119.6(4) . . ?
C6A C1A C13A 121.5(4) . . ?
C16A O1A C17A 116.8(3) . . ?
C16B O1B C17B 113.5(3) . . ?
C2B C1B C6B 119.4(4) . . ?
C2B C1B C13B 119.2(4) . . ?
C6B C1B C13B 121.3(4) . . ?
C2D C1D C6D 118.9(4) . . ?
C2D C1D C13D 118.5(4) . . ?
C6D C1D C13D 122.6(4) . . ?
C16D O1D C17D 113.3(3) . . ?
C16C O1C C17C 116.7(3) . . ?
C15C C20C C11D 111.4(3) . . ?
C15C C20C H20A 109.4 . . ?
C11D C20C H20A 109.4 . . ?
C15C C20C H20B 109.4 . . ?
C11D C20C H20B 109.4 . . ?
H20A C20C H20B 108.0 . . ?
C1A C2A C3A 121.6(4) . . ?
C1A C2A H2A 119.2 . . ?
C3A C2A H2A 119.2 . . ?
C19A O2A C18A 111.7(4) . . ?
C1B C2B C3B 121.5(5) . . ?
C1B C2B H2B 119.2 . . ?
C3B C2B H2B 119.2 . . ?
C18B O2B C19B 112.6(4) . . ?
C1D C2D C3D 122.4(4) . . ?
C1D C2D H2D 118.8 . . ?
C3D C2D H2D 118.8 . . ?
C19D O2D C18D 111.3(3) . . ?
C18C O2C C19C 111.2(3) . . ?
C4A C3A C2A 120.4(5) . . ?
C4A C3A H3A 119.8 . . ?
C2A C3A H3A 119.8 . . ?
C3A C4A C5A 120.4(5) . . ?
C3A C4A H4A 119.8 . . ?
C5A C4A H4A 119.8 . . ?
C4D C3D C2D 119.4(5) . . ?
C4D C3D H3D 120.3 . . ?
C2D C3D H3D 120.3 . . ?
C4B C3B C2B 120.0(5) . . ?
C4B C3B H3B 120.0 . . ?
C2B C3B H3B 120.0 . . ?
C4A C5A C10A 120.1(4) . . ?
C4A C5A C6A 119.5(4) . . ?
C10A C5A C6A 120.2(4) . . ?
C3D C4D C5D 122.3(4) . . ?
C3D C4D H4D 118.9 . . ?
C5D C4D H4D 118.9 . . ?
C3B C4B C5B 121.4(5) . . ?
C3B C4B H4B 119.3 . . ?
C5B C4B H4B 119.3 . . ?
C7A C6A C5A 117.3(4) . . ?
C7A C6A C1A 123.6(4) . . ?
C5A C6A C1A 119.0(4) . . ?
C4D C5D C10D 122.1(5) . . ?
C4D C5D C6D 119.3(4) . . ?
C10D C5D C6D 118.6(5) . . ?
C4B C5B C10B 122.5(5) . . ?
C4B C5B C6B 119.1(5) . . ?
C10B C5B C6B 118.4(5) . . ?
C8A C7A C6A 121.2(4) . . ?
C8A C7A H7A 119.4 . . ?
C6A C7A H7A 119.4 . . ?
C7D C6D C1D 123.4(4) . . ?
C7D C6D C5D 118.9(4) . . ?
C1D C6D C5D 117.7(4) . . ?
C7B C6B C1B 124.1(4) . . ?
C7B C6B C5B 117.4(4) . . ?
C1B C6B C5B 118.5(4) . . ?
C7A C8A C9A 120.7(5) . . ?
C7A C8A H8A 119.7 . . ?
C9A C8A H8A 119.7 . . ?
C8D C7D C6D 120.5(5) . . ?
C8D C7D H7D 119.7 . . ?
C6D C7D H7D 119.7 . . ?
C8B C7B C6B 121.7(4) . . ?
C8B C7B H7B 119.2 . . ?
C6B C7B H7B 119.2 . . ?
C10A C9A C8A 120.5(5) . . ?
C10A C9A H9A 119.7 . . ?
C8A C9A H9A 119.7 . . ?
C7D C8D C9D 119.3(5) . . ?
C7D C8D H8D 120.3 . . ?
C9D C8D H8D 120.3 . . ?
C7B C8B C9B 120.8(5) . . ?
C7B C8B H8B 119.6 . . ?
C9B C8B H8B 119.6 . . ?
C9A C10A C5A 119.9(5) . . ?
C9A C10A H10A 120.1 . . ?
C5A C10A H10A 120.1 . . ?
C10D C9D C8D 122.1(5) . . ?
C10D C9D H9D 118.9 . . ?
C8D C9D H9D 118.9 . . ?
C10B C9B C8B 120.7(5) . . ?
C10B C9B H9B 119.6 . . ?
C8B C9B H9B 119.6 . . ?
C16A C11A C12A 118.4(4) . . ?
C16A C11A C20D 120.3(4) . . ?
C12A C11A C20D 121.2(4) . . ?
C9D C10D C5D 120.5(5) . . ?
C9D C10D H10D 119.7 . . ?
C5D C10D H10D 119.7 . . ?
C9B C10B C5B 120.9(5) . . ?
C9B C10B H10B 119.6 . . ?
C5B C10B H10B 119.6 . . ?
C13A C12A C11A 121.6(4) . . ?
C13A C12A H12A 119.2 . . ?
C11A C12A H12A 119.2 . . ?
C12D C11D C16D 118.0(4) . . ?
C12D C11D C20C 119.4(3) . . ?
C16D C11D C20C 122.6(3) . . ?
C12B C11B C16B 119.0(4) . . ?
C12B C11B C20A 119.6(4) . . ?
C16B C11B C20A 121.4(4) . . ?
C14A C13A C12A 117.6(4) . . ?
C14A C13A C1A 121.7(4) . . ?
C12A C13A C1A 120.7(4) . . ?
C13D C12D C11D 122.5(4) . . ?
C13D C12D H12D 118.7 . . ?
C11D C12D H12D 118.7 . . ?
C11B C12B C13B 122.0(4) . . ?
C11B C12B H12B 119.0 . . ?
C13B C12B H12B 119.0 . . ?
C15A C14A C13A 122.8(4) . . ?
C15A C14A H14A 118.6 . . ?
C13A C14A H14A 118.6 . . ?
C12D C13D C14D 118.0(4) . . ?
C12D C13D C1D 120.0(4) . . ?
C14D C13D C1D 121.9(4) . . ?
C14B C13B C12B 117.2(4) . . ?
C14B C13B C1B 121.0(4) . . ?
C12B C13B C1B 121.7(4) . . ?
C14A C15A C16A 117.4(4) . . ?
C14A C15A C20A 120.5(4) . . ?
C16A C15A C20A 122.0(4) . . ?
C15D C14D C13D 121.7(4) . . ?
C15D C14D H14D 119.1 . . ?
C13D C14D H14D 119.1 . . ?
C15B C14B C13B 122.6(4) . . ?
C15B C14B H14B 118.7 . . ?
C13B C14B H14B 118.7 . . ?
C11A C16A O1A 118.2(4) . . ?
C11A C16A C15A 121.9(4) . . ?
O1A C16A C15A 119.5(4) . . ?
C14D C15D C16D 118.7(4) . . ?
C14D C15D C20D 118.9(3) . . ?
C16D C15D C20D 122.4(3) . . ?
C14B C15B C16B 118.2(4) . . ?
C14B C15B C20B 119.4(3) . . ?
C16B C15B C20B 122.4(4) . . ?
O1A C17A C18A 113.0(4) . . ?
O1A C17A H17C 109.0 . . ?
C18A C17A H17C 109.0 . . ?
O1A C17A H17D 109.0 . . ?
C18A C17A H17D 109.0 . . ?
H17C C17A H17D 107.8 . . ?
O1D C16D C11D 119.2(3) . . ?
O1D C16D C15D 119.9(3) . . ?
C11D C16D C15D 120.9(3) . . ?
C11B C16B O1B 119.7(3) . . ?
C11B C16B C15B 120.9(4) . . ?
O1B C16B C15B 119.4(4) . . ?
O2A C18A C17A 106.3(4) . . ?
O2A C18A H18C 110.5 . . ?
C17A C18A H18C 110.5 . . ?
O2A C18A H18D 110.5 . . ?
C17A C18A H18D 110.5 . . ?
H18C C18A H18D 108.7 . . ?
O1D C17D C18D 113.7(3) . . ?
O1D C17D H17E 108.8 . . ?
C18D C17D H17E 108.8 . . ?
O1D C17D H17F 108.8 . . ?
C18D C17D H17F 108.8 . . ?
H17E C17D H17F 107.7 . . ?
O1B C17B C18B 107.8(4) . . ?
O1B C17B H17G 110.1 . . ?
C18B C17B H17G 110.1 . . ?
O1B C17B H17H 110.1 . . ?
C18B C17B H17H 110.1 . . ?
H17G C17B H17H 108.5 . . ?
O2A C19A H19D 109.5 . . ?
O2A C19A H19E 109.5 . . ?
H19D C19A H19E 109.5 . . ?
O2A C19A H19F 109.5 . . ?
H19D C19A H19F 109.5 . . ?
H19E C19A H19F 109.5 . . ?
O2D C18D C17D 108.3(3) . . ?
O2D C18D H18E 110.0 . . ?
C17D C18D H18E 110.0 . . ?
O2D C18D H18F 110.0 . . ?
C17D C18D H18F 110.0 . . ?
H18E C18D H18F 108.4 . . ?
O2B C18B C17B 109.0(4) . . ?
O2B C18B H18G 109.9 . . ?
C17B C18B H18G 109.9 . . ?
O2B C18B H18H 109.9 . . ?
C17B C18B H18H 109.9 . . ?
H18G C18B H18H 108.3 . . ?
C15A C20A C11B 110.8(3) . . ?
C15A C20A H20C 109.5 . . ?
C11B C20A H20C 109.5 . . ?
C15A C20A H20D 109.5 . . ?
C11B C20A H20D 109.5 . . ?
H20C C20A H20D 108.1 . . ?
O2D C19D H19G 109.5 . . ?
O2D C19D H19H 109.5 . . ?
H19G C19D H19H 109.5 . . ?
O2D C19D H19I 109.5 . . ?
H19G C19D H19I 109.5 . . ?
H19H C19D H19I 109.5 . . ?
C11C C20B C15B 107.5(3) . . ?
C11C C20B H20E 110.2 . . ?
C15B C20B H20E 110.2 . . ?
C11C C20B H20F 110.2 . . ?
C15B C20B H20F 110.2 . . ?
H20E C20B H20F 108.5 . . ?
C11A C20D C15D 110.1(3) . . ?
C11A C20D H20G 109.6 . . ?
C15D C20D H20G 109.6 . . ?
C11A C20D H20H 109.6 . . ?
C15D C20D H20H 109.6 . . ?
H20G C20D H20H 108.2 . . ?
O2B C19B H19J 109.5 . . ?
O2B C19B H19K 109.5 . . ?
H19J C19B H19K 109.5 . . ?
O2B C19B H19L 109.5 . . ?
H19J C19B H19L 109.5 . . ?
H19K C19B H19L 109.5 . . ?
O1S C1S C2S 109.9(4) . . ?
O1S C1S H1S1 109.7 . . ?
C2S C1S H1S1 109.7 . . ?
O1S C1S H1S2 109.7 . . ?
C2S C1S H1S2 109.7 . . ?
H1S1 C1S H1S2 108.2 . . ?
O2S C2S C1S 113.0(4) . . ?
O2S C2S H2S1 109.0 . . ?
C1S C2S H2S1 109.0 . . ?
O2S C2S H2S2 109.0 . . ?
C1S C2S H2S2 109.0 . . ?
H2S1 C2S H2S2 107.8 . . ?
C2S O2S C4S 108.3(4) . . ?
O2S C4S C3S 111.1(4) . . ?
O2S C4S H4S1 109.4 . . ?
C3S C4S H4S1 109.4 . . ?
O2S C4S H4S2 109.4 . . ?
C3S C4S H4S2 109.4 . . ?
H4S1 C4S H4S2 108.0 . . ?
O1S C3S C4S 112.8(4) . . ?
O1S C3S H3S1 109.0 . . ?
C4S C3S H3S1 109.0 . . ?
O1S C3S H3S2 109.0 . . ?
C4S C3S H3S2 109.0 . . ?
H3S1 C3S H3S2 107.8 . . ?
C3S O1S C1S 108.6(4) . . ?
C6S C5S O3S 108.6(7) . . ?
C6S C5S H5S1 110.0 . . ?
O3S C5S H5S1 110.0 . . ?
C6S C5S H5S2 110.0 . . ?
O3S C5S H5S2 110.0 . . ?
H5S1 C5S H5S2 108.3 . . ?
C5S C6S O4S 108.4(8) . . ?
C5S C6S H6S1 110.0 . . ?
O4S C6S H6S1 110.0 . . ?
C5S C6S H6S2 110.0 . . ?
O4S C6S H6S2 110.0 . . ?
H6S1 C6S H6S2 108.4 . . ?
C6S O4S C8S 111.1(7) . . ?
C7S C8S O4S 101.5(7) . . ?
C7S C8S H8S1 111.5 . . ?
O4S C8S H8S1 111.5 . . ?
C7S C8S H8S2 111.5 . . ?
O4S C8S H8S2 111.5 . . ?
H8S1 C8S H8S2 109.3 . . ?
C8S C7S O3S 106.9(8) . . ?
C8S C7S H7S1 110.3 . . ?
O3S C7S H7S1 110.3 . . ?
C8S C7S H7S2 110.3 . . ?
O3S C7S H7S2 110.3 . . ?
H7S1 C7S H7S2 108.6 . . ?
C5S O3S C7S 113.1(8) . . ?

_refine_diff_density_max         1.048
_refine_diff_density_min         -0.811
_refine_diff_density_rms         0.077

_shelx_res_file                  
;
TITL naphthylcalix_390_1_0m_a.res in P2(1)/c
    naphthylcalix_H.res
    created by SHELXL-2016/6 at 16:42:54 on 20-Feb-2018
REM Old TITL naphthylcalix_390_1_0m in P2(1)/c
REM SHELXT solution in P2(1)/c
REM R1 0.177,  Rweak 0.009,  Alpha 0.027,  Orientation as input
REM Formula found by SHELXT:  C90 O10
CELL  0.71073  13.8913  29.6982  17.3527   90.000  104.522   90.000
ZERR    4.000   0.0019   0.0041   0.0024    0.000    0.002    0.000
LATT  1
SYMM -X, 1/2+Y, 1/2-Z
SFAC C H O
UNIT 352 352 48
TEMP -183.000
size 0.05 0.05 0.25
acta
L.S. 30
dfix 1.90 0.001 H8S2 H19L
simu 0.01
isor 0.01
BOND $H
LIST 6
FMAP 2
PLAN 10
WGHT    0.116500    9.154500
FVAR       0.25437
C1C   1    0.676401    0.152522    0.598314    11.00000    0.02698    0.01998 =
         0.01896   -0.00010    0.00471    0.00247
C2C   1    0.766968    0.165046    0.587321    11.00000    0.02546    0.02009 =
         0.02446   -0.00044    0.00419   -0.00062
AFIX  43
H2C   2    0.781812    0.196174    0.585126    11.00000   -1.20000
AFIX   0
C5C   1    0.724833    0.073523    0.590501    11.00000    0.03483    0.02067 =
         0.02160    0.00065    0.00566    0.00459
C4C   1    0.818444    0.088443    0.581620    11.00000    0.03069    0.02898 =
         0.03362   -0.00239    0.00829    0.00945
AFIX  43
H4C   2    0.867683    0.067057    0.577304    11.00000   -1.20000
AFIX   0
C3C   1    0.838109    0.133330    0.579246    11.00000    0.02759    0.02828 =
         0.02968   -0.00425    0.00987    0.00267
AFIX  43
H3C   2    0.900416    0.143083    0.572075    11.00000   -1.20000
AFIX   0
C6C   1    0.652706    0.105829    0.599754    11.00000    0.03064    0.01786 =
         0.01995    0.00028    0.00425    0.00473
C9C   1    0.610080    0.013142    0.595521    11.00000    0.05198    0.01767 =
         0.03305    0.00010    0.01025   -0.00100
AFIX  43
H9C   2    0.595044   -0.018107    0.593645    11.00000   -1.20000
AFIX   0
C8C   1    0.538003    0.044750    0.604483    11.00000    0.03892    0.02132 =
         0.03538    0.00289    0.01182   -0.00303
AFIX  43
H8C   2    0.474768    0.034648    0.609017    11.00000   -1.20000
AFIX   0
C7C   1    0.558434    0.089985    0.606710    11.00000    0.02989    0.02106 =
         0.02675    0.00099    0.00568   -0.00014
AFIX  43
H7C   2    0.509279    0.110944    0.612947    11.00000   -1.20000
AFIX   0
C11C  1    0.516190    0.257074    0.552329    11.00000    0.02080    0.01568 =
         0.01983    0.00021    0.00106   -0.00171
C10C  1    0.700487    0.027126    0.589589    11.00000    0.04692    0.02099 =
         0.03205   -0.00142    0.00910    0.00692
AFIX  43
H10C  2    0.748803    0.005401    0.584700    11.00000   -1.20000
AFIX   0
C13C  1    0.602782    0.188621    0.605011    11.00000    0.02333    0.01575 =
         0.02342   -0.00384    0.00220   -0.00049
C12C  1    0.578795    0.221296    0.546169    11.00000    0.02519    0.01682 =
         0.02014   -0.00174    0.00428   -0.00063
AFIX  43
H12C  2    0.605463    0.219257    0.500947    11.00000   -1.20000
AFIX   0
C15C  1    0.502671    0.228262    0.680171    11.00000    0.02227    0.01691 =
         0.02087   -0.00035    0.00316   -0.00319
C14C  1    0.564211    0.192394    0.671510    11.00000    0.02259    0.01512 =
         0.02204    0.00222    0.00081   -0.00093
AFIX  43
H14C  2    0.580122    0.170059    0.711905    11.00000   -1.20000
AFIX   0
C19C  1    0.207041    0.298606    0.402634    11.00000    0.03967    0.04439 =
         0.02912   -0.00431   -0.00275    0.00668
AFIX 137
H19A  2    0.206763    0.277394    0.359318    11.00000   -1.50000
H19B  2    0.241787    0.326217    0.394396    11.00000   -1.50000
H19C  2    0.138427    0.305873    0.403264    11.00000   -1.50000
AFIX   0
C18C  1    0.252012    0.307104    0.541209    11.00000    0.02480    0.02357 =
         0.02655   -0.00060    0.00197    0.00494
AFIX  23
H18A  2    0.182271    0.309772    0.544905    11.00000   -1.20000
H18B  2    0.276274    0.337569    0.532558    11.00000   -1.20000
AFIX   0
C17C  1    0.314892    0.287754    0.617080    11.00000    0.02031    0.02382 =
         0.02844    0.00170    0.00370    0.00139
AFIX  23
H17A  2    0.294978    0.301241    0.662922    11.00000   -1.20000
H17B  2    0.303552    0.254869    0.617970    11.00000   -1.20000
AFIX   0
C16C  1    0.477031    0.259246    0.618070    11.00000    0.01543    0.01443 =
         0.02412   -0.00215   -0.00157    0.00025
C1A   1    0.758330    0.524243    0.867503    11.00000    0.03073    0.02376 =
         0.03553   -0.00008    0.01161   -0.00175
O1A   3    0.466066    0.400255    0.706541    11.00000    0.03615    0.01622 =
         0.02585   -0.00116    0.00535   -0.00169
O1B   3    0.437413    0.386043    0.522065    11.00000    0.03218    0.02020 =
         0.02548    0.00440    0.00638    0.00596
C1B   1    0.849378    0.347274    0.621866    11.00000    0.02839    0.03076 =
         0.02383   -0.01082    0.00832   -0.00565
C1D   1    0.812419    0.290896    0.903010    11.00000    0.02031    0.02771 =
         0.02110   -0.00259    0.00629    0.00170
O1D   3    0.396533    0.320731    0.801550    11.00000    0.01729    0.01865 =
         0.02555    0.00314    0.00485    0.00135
O1C   3    0.418463    0.296230    0.624628    11.00000    0.02131    0.01479 =
         0.02723    0.00121    0.00610    0.00323
C20C  1    0.475194    0.236674    0.757862    11.00000    0.02316    0.01655 =
         0.02172   -0.00069    0.00472   -0.00130
AFIX  23
H20A  2    0.484048    0.208559    0.789513    11.00000   -1.20000
H20B  2    0.404279    0.245438    0.746760    11.00000   -1.20000
AFIX   0

C2A   1    0.833141    0.509701    0.930548    11.00000    0.03602    0.02949 =
         0.04992    0.00502    0.00356   -0.00021
AFIX  43
H2A   2    0.834270    0.479094    0.946665    11.00000   -1.20000
AFIX   0
O2A   3    0.213632    0.442199    0.677986    11.00000    0.03358    0.03292 =
         0.04431    0.00221    0.01200    0.00044
C2B   1    0.914098    0.376366    0.599321    11.00000    0.03819    0.04235 =
         0.03607   -0.01532    0.01344   -0.01382
AFIX  43
H2B   2    0.888779    0.402736    0.570253    11.00000   -1.20000
AFIX   0
O2B   3    0.323639    0.469322    0.484784    11.00000    0.04831    0.02819 =
         0.05397    0.01156    0.01194    0.01048
C2D   1    0.840008    0.251834    0.945421    11.00000    0.02721    0.02781 =
         0.02598   -0.00167    0.00454    0.00394
AFIX  43
H2D   2    0.789562    0.232075    0.953330    11.00000   -1.20000
AFIX   0
O2D   3    0.295885    0.368546    0.906660    11.00000    0.02310    0.02313 =
         0.03289   -0.00282    0.00683    0.00248
O2C   3    0.256573    0.278782    0.476506    11.00000    0.02828    0.02841 =
         0.02557   -0.00527   -0.00010    0.00442

C3A   1    0.908401    0.539210    0.971942    11.00000    0.03783    0.04191 =
         0.04927    0.00053    0.00155    0.00143
AFIX  43
H3A   2    0.957512    0.528571    1.016688    11.00000   -1.20000
AFIX   0
C4A   1    0.910891    0.582554    0.948180    11.00000    0.03640    0.03386 =
         0.04789   -0.00518    0.01047   -0.00532
AFIX  43
H4A   2    0.963875    0.601651    0.974406    11.00000   -1.20000
AFIX   0

C3D   1    0.940209    0.240066    0.977525    11.00000    0.03139    0.03984 =
         0.03669    0.00071    0.00386    0.01048
AFIX  43
H3D   2    0.956728    0.213152    1.007518    11.00000   -1.20000
AFIX   0
C3B   1    1.016855    0.368048    0.618231    11.00000    0.03721    0.06623 =
         0.04280   -0.02237    0.01661   -0.02161
AFIX  43
H3B   2    1.060297    0.388844    0.602516    11.00000   -1.20000
AFIX   0
C5A   1    0.834693    0.599606    0.884253    11.00000    0.03562    0.02663 =
         0.03700   -0.00441    0.01723   -0.00195

C4D   1    1.011716    0.267053    0.965438    11.00000    0.03230    0.04466 =
         0.03498   -0.00920    0.00177    0.00677
AFIX  43
H4D   2    1.079162    0.258944    0.987504    11.00000   -1.20000
AFIX   0
C4B   1    1.053967    0.330401    0.658845    11.00000    0.03084    0.07626 =
         0.04292   -0.02353    0.00696   -0.00220
AFIX  43
H4B   2    1.123614    0.325109    0.671371    11.00000   -1.20000
AFIX   0
C6A   1    0.755502    0.570699    0.844992    11.00000    0.03080    0.02496 =
         0.03543   -0.00174    0.01861    0.00194

C5D   1    0.990922    0.306825    0.921472    11.00000    0.02647    0.04575 =
         0.03087   -0.01956    0.01080   -0.01251
C5B   1    0.991718    0.298938    0.682918    11.00000    0.03262    0.05758 =
         0.02874   -0.02214   -0.00008    0.00106
C7A   1    0.675597    0.590504    0.788863    11.00000    0.03667    0.02066 =
         0.03425   -0.00354    0.01111    0.00089
AFIX  43
H7A   2    0.620679    0.572363    0.762941    11.00000   -1.20000
AFIX   0

C6D   1    0.888205    0.319954    0.888723    11.00000    0.02917    0.03200 =
         0.02284   -0.00949    0.01056   -0.00627
C6B   1    0.887070    0.307515    0.665392    11.00000    0.02816    0.03632 =
         0.02223   -0.01546   -0.00025    0.00008
C8A   1    0.675590    0.635581    0.770896    11.00000    0.04777    0.02303 =
         0.04345   -0.00525    0.00711    0.00816
AFIX  43
H8A   2    0.620190    0.648274    0.733658    11.00000   -1.20000
AFIX   0

C7D   1    0.867937    0.359187    0.842134    11.00000    0.03924    0.03407 =
         0.02866   -0.00956    0.01356   -0.01349
AFIX  43
H7D   2    0.800965    0.367924    0.819751    11.00000   -1.20000
AFIX   0
C7B   1    0.827805    0.276589    0.695170    11.00000    0.03705    0.02930 =
         0.02064   -0.00871    0.00138    0.00055
AFIX  43
H7B   2    0.758629    0.282249    0.686713    11.00000   -1.20000
AFIX   0
C9A   1    0.756144    0.662910    0.806796    11.00000    0.05556    0.02019 =
         0.04680   -0.00685    0.01755    0.00387
AFIX  43
H9A   2    0.756376    0.693708    0.792045    11.00000   -1.20000
AFIX   0

C8D   1    0.944439    0.385080    0.828665    11.00000    0.05348    0.04360 =
         0.03365   -0.00542    0.01575   -0.01785
AFIX  43
H8D   2    0.930508    0.411598    0.797215    11.00000   -1.20000
AFIX   0
C8B   1    0.867384    0.238951    0.735605    11.00000    0.04961    0.03196 =
         0.02799   -0.00518   -0.00681    0.00884
AFIX  43
H8B   2    0.825528    0.218804    0.754700    11.00000   -1.20000
AFIX   0
C10A  1    0.834301    0.645796    0.862725    11.00000    0.04615    0.02883 =
         0.04507   -0.00791    0.02000   -0.00836
AFIX  43
H10A  2    0.888504    0.664676    0.887342    11.00000   -1.20000
AFIX   0
C9D   1    1.043642    0.371791    0.862072    11.00000    0.03611    0.05470 =
         0.04347   -0.01605    0.01277   -0.02406
AFIX  43
H9D   2    1.096068    0.390006    0.853238    11.00000   -1.20000
AFIX   0
C9B   1    0.967268    0.229708    0.749181    11.00000    0.05751    0.05015 =
         0.03531   -0.00574   -0.01303    0.01519
AFIX  43
H9B   2    0.993213    0.202770    0.776007    11.00000   -1.20000
AFIX   0
C11A  1    0.564567    0.430659    0.827335    11.00000    0.02774    0.01404 =
         0.02771    0.00125    0.00934    0.00345
C10D  1    1.066424    0.334149    0.906046    11.00000    0.03389    0.05452 =
         0.04555   -0.01359    0.00925   -0.01261
AFIX  43
H10D  2    1.134110    0.326004    0.926808    11.00000   -1.20000
AFIX   0
C10B  1    1.028994    0.258565    0.724747    11.00000    0.03907    0.06680 =
         0.03814   -0.01644   -0.01035    0.02093
AFIX  43
H10B  2    1.097979    0.251908    0.735529    11.00000   -1.20000
AFIX   0
C12A  1    0.636680    0.461424    0.866418    11.00000    0.03046    0.01607 =
         0.02948   -0.00207    0.00855    0.00346
AFIX  43
H12A  2    0.655490    0.461858    0.922958    11.00000   -1.20000
AFIX   0
C11D  1    0.538791    0.273543    0.805629    11.00000    0.02298    0.01660 =
         0.01461    0.00128    0.00730   -0.00145
C11B  1    0.603115    0.408747    0.589058    11.00000    0.03664    0.01384 =
         0.02300    0.00253    0.01234   -0.00066
C13A  1    0.681695    0.491507    0.824383    11.00000    0.02761    0.01575 =
         0.03398   -0.00052    0.00891    0.00177
C12D  1    0.641041    0.267690    0.830579    11.00000    0.02566    0.01672 =
         0.01599    0.00199    0.00706    0.00288
AFIX  43
H12D  2    0.668837    0.240033    0.819049    11.00000   -1.20000
AFIX   0
C12B  1    0.703437    0.398908    0.613054    11.00000    0.03497    0.01628 =
         0.02488    0.00143    0.01261   -0.00464
AFIX  43
H12B  2    0.748054    0.421269    0.640369    11.00000   -1.20000
AFIX   0
C14A  1    0.655723    0.488458    0.741595    11.00000    0.03584    0.01180 =
         0.03273    0.00234    0.01655    0.00022
AFIX  43
H14A  2    0.688393    0.507551    0.712258    11.00000   -1.20000
AFIX   0
C13D  1    0.704098    0.300615    0.871632    11.00000    0.02411    0.01996 =
         0.01783    0.00256    0.00792   -0.00312
C13B  1    0.741180    0.357106    0.598365    11.00000    0.03314    0.01921 =
         0.02114   -0.00214    0.01232   -0.00229
C15A  1    0.584187    0.458727    0.700184    11.00000    0.04011    0.01220 =
         0.02714    0.00215    0.01443    0.00311
C14D  1    0.662552    0.341766    0.885285    11.00000    0.02359    0.01708 =
         0.01963    0.00087    0.00474   -0.00435
AFIX  43
H14D  2    0.704988    0.365046    0.911922    11.00000   -1.20000
AFIX   0
C14B  1    0.673178    0.325129    0.558336    11.00000    0.02797    0.01580 =
         0.02193    0.00167    0.00886    0.00277
AFIX  43
H14B  2    0.697170    0.296378    0.547979    11.00000   -1.20000
AFIX   0
C16A  1    0.536500    0.431163    0.745055    11.00000    0.03014    0.00979 =
         0.02855    0.00023    0.00838    0.00234
C15D  1    0.561215    0.349511    0.861030    11.00000    0.02440    0.01623 =
         0.02057    0.00354    0.00769    0.00055
C15B  1    0.572617    0.333591    0.533231    11.00000    0.02820    0.01502 =
         0.01655    0.00254    0.00462   -0.00031
C17A  1    0.369883    0.417553    0.668328    11.00000    0.03629    0.02873 =
         0.03185   -0.00021    0.00765   -0.00214
AFIX  23
H17C  2    0.335776    0.395967    0.626963    11.00000   -1.20000
H17D  2    0.377868    0.446218    0.641475    11.00000   -1.20000
AFIX   0
C16D  1    0.498920    0.314476    0.823603    11.00000    0.02061    0.01602 =
         0.01937    0.00197    0.00467    0.00094
C16B  1    0.538320    0.376501    0.547241    11.00000    0.03046    0.01774 =
         0.02089    0.00362    0.00811    0.00102
C18A  1    0.306387    0.425609    0.724725    11.00000    0.03875    0.02639 =
         0.03384    0.00257    0.00558   -0.00038
AFIX  23
H18C  2    0.296468    0.397261    0.751750    11.00000   -1.20000
H18D  2    0.337901    0.447966    0.765612    11.00000   -1.20000
AFIX   0
C17D  1    0.346334    0.300849    0.856166    11.00000    0.01764    0.02267 =
         0.03363    0.00377    0.00535    0.00094
AFIX  23
H17E  2    0.375767    0.270895    0.872393    11.00000   -1.20000
H17F  2    0.275540    0.296266    0.828407    11.00000   -1.20000
AFIX   0
C17B  1    0.409484    0.407743    0.445580    11.00000    0.04342    0.03537 =
         0.02971    0.01043    0.00852    0.00615
AFIX  23
H17G  2    0.405082    0.385304    0.402644    11.00000   -1.20000
H17H  2    0.459773    0.430594    0.441295    11.00000   -1.20000
AFIX   0
C19A  1    0.148270    0.453328    0.725557    11.00000    0.04701    0.05080 =
         0.06342   -0.01232    0.02336   -0.00621
AFIX 137
H19D  2    0.086224    0.465326    0.691750    11.00000   -1.50000
H19E  2    0.179311    0.476085    0.764863    11.00000   -1.50000
H19F  2    0.133879    0.426304    0.753097    11.00000   -1.50000
AFIX   0
C18D  1    0.352041    0.328646    0.929465    11.00000    0.02219    0.02238 =
         0.02843    0.00376    0.00842    0.00316
AFIX  23
H18E  2    0.324834    0.311469    0.968120    11.00000   -1.20000
H18F  2    0.422142    0.336325    0.954983    11.00000   -1.20000
AFIX   0
C18B  1    0.310289    0.429753    0.437892    11.00000    0.04639    0.03417 =
         0.03462    0.01301    0.00930    0.00664
AFIX  23
H18G  2    0.280069    0.437400    0.381476    11.00000   -1.20000
H18H  2    0.265075    0.408824    0.456097    11.00000   -1.20000
AFIX   0
C20A  1    0.565296    0.454129    0.611291    11.00000    0.04061    0.01415 =
         0.02764    0.00115    0.01323   -0.00066
AFIX  23
H20C  2    0.599342    0.478812    0.590300    11.00000   -1.20000
H20D  2    0.493074    0.456690    0.586636    11.00000   -1.20000
AFIX   0
C19D  1    0.303343    0.397813    0.972506    11.00000    0.03453    0.03067 =
         0.04628   -0.00974    0.01548   -0.00414
AFIX 137
H19G  2    0.256966    0.422991    0.956798    11.00000   -1.50000
H19H  2    0.371393    0.409419    0.989885    11.00000   -1.50000
H19I  2    0.286819    0.381247    1.016324    11.00000   -1.50000
AFIX   0
C20B  1    0.502639    0.296137    0.493991    11.00000    0.02440    0.01823 =
         0.01864   -0.00050    0.00361    0.00098
AFIX  23
H20E  2    0.432927    0.306831    0.481168    11.00000   -1.20000
H20F  2    0.518597    0.286498    0.443998    11.00000   -1.20000
AFIX   0
C20D  1    0.521834    0.396042    0.873182    11.00000    0.02458    0.01828 =
         0.02057    0.00065    0.00762   -0.00077
AFIX  23
H20G  2    0.448373    0.396174    0.854703    11.00000   -1.20000
H20H  2    0.540353    0.403691    0.930542    11.00000   -1.20000
AFIX   0
C19B  1    0.231614    0.490244    0.486340    11.00000    0.05901    0.04495 =
         0.06420    0.01525    0.02530    0.02123
AFIX 137
H19J  2    0.243490    0.513461    0.527787    11.00000   -1.50000
H19K  2    0.185904    0.467549    0.497804    11.00000   -1.50000
H19L  2    0.202281    0.504083    0.434498    11.00000   -1.50000
AFIX   0
same C5S > O3S
C1S   1   -0.251897    0.376236    0.364847    11.00000    0.06153    0.03283 =
         0.05136   -0.00256    0.00215   -0.00129
AFIX  23
H1S1  2   -0.206115    0.358585    0.406955    11.00000   -1.20000
H1S2  2   -0.248305    0.364034    0.312549    11.00000   -1.20000
AFIX   0
C2S   1   -0.353671    0.372116    0.373658    11.00000    0.06199    0.03195 =
         0.04360   -0.00128    0.01013   -0.01151
AFIX  23
H2S1  2   -0.372812    0.339928    0.370119    11.00000   -1.20000
H2S2  2   -0.355712    0.383081    0.427103    11.00000   -1.20000
AFIX   0
O2S   3   -0.423171    0.396403    0.315712    11.00000    0.06110    0.04152 =
         0.04489   -0.00214    0.01623   -0.01114
C4S   1   -0.394319    0.443123    0.321564    11.00000    0.05557    0.03924 =
         0.04929   -0.00639    0.01357   -0.00417
AFIX  23
H4S1  2   -0.398574    0.455138    0.373825    11.00000   -1.20000
H4S2  2   -0.440801    0.460523    0.279515    11.00000   -1.20000
AFIX   0
C3S   1   -0.293684    0.448703    0.313059    11.00000    0.05285    0.03117 =
         0.04157    0.00120    0.00767   -0.00588
AFIX  23
H3S1  2   -0.291249    0.439062    0.258967    11.00000   -1.20000
H3S2  2   -0.275716    0.481009    0.318667    11.00000   -1.20000
AFIX   0
O1S   3   -0.221878    0.423313    0.370766    11.00000    0.05466    0.03433 =
         0.05543   -0.00179    0.00334   -0.00490
same C1S > 01S
C5S   1   -0.011914    0.381488    0.327411    11.00000    0.07534    0.07685 =
         0.08454   -0.00373    0.04651    0.00227
AFIX  23
H5S1  2   -0.084218    0.384884    0.303869    11.00000   -1.20000
H5S2  2    0.002841    0.349071    0.337162    11.00000   -1.20000
AFIX   0
C6S   1    0.015136    0.404631    0.396906    11.00000    0.10740    0.12102 =
         0.12740   -0.01044    0.03080   -0.01111
AFIX  23
H6S1  2    0.087713    0.401878    0.419804    11.00000   -1.20000
H6S2  2   -0.019425    0.392241    0.435661    11.00000   -1.20000
AFIX   0
O4S   3   -0.010763    0.450087    0.381447    11.00000    0.12609    0.17818 =
         0.16324    0.01606    0.03031    0.00920
C8S   1    0.052684    0.472204    0.328262    11.00000    0.06162    0.10392 =
         0.08456   -0.03882    0.00783    0.01256
AFIX  23
H8S1  2    0.038316    0.504768    0.320390    11.00000   -1.20000
H8S2  2    0.124805    0.467903    0.351514    11.00000   -1.20000
AFIX   0
C7S   1    0.019393    0.447835    0.256020    11.00000    0.12876    0.13014 =
         0.12367   -0.03405    0.02415    0.01900
AFIX  23
H7S1  2    0.055338    0.457917    0.216532    11.00000   -1.20000
H7S2  2   -0.052699    0.452680    0.233493    11.00000   -1.20000
AFIX   0
O3S   3    0.040455    0.398242    0.275924    11.00000    0.17816    0.15747 =
         0.17143   -0.00290    0.03111    0.00366

HKLF 4


REM  naphthylcalix_390_1_0m_a.res in P2(1)/c
REM R1 =  0.0731 for    6818 Fo > 4sig(Fo)  and  0.1188 for all   10611 data
REM    905 parameters refined using   1285 restraints

END

WGHT      0.1232      8.6236

REM Highest difference peak  1.048,  deepest hole -0.811,  1-sigma level  0.077
Q1    1   0.0800  0.4958  0.2875  11.00000  0.05    1.05
Q2    1   0.0435  0.4888  0.2105  11.00000  0.05    0.80
Q3    1  -0.0210  0.4553  0.4604  11.00000  0.05    0.49
Q4    1   0.0026  0.4943  0.5045  11.00000  0.05    0.45
Q5    1  -0.1670  0.3982  0.3418  11.00000  0.05    0.39
Q6    1   0.0793  0.3927  0.3609  11.00000  0.05    0.37
Q7    1   0.9282  0.5262  0.9024  11.00000  0.05    0.34
Q8    1   0.8453  0.5004  0.8606  11.00000  0.05    0.31
Q9    1  -0.1030  0.4587  0.3573  11.00000  0.05    0.30
Q10   1  -0.1371  0.4285  0.3781  11.00000  0.05    0.29
;
_shelx_res_checksum              2138

_exptl_crystal_recrystallization_method 'Vapour deposition'
